# Supplementary material for: Flash Communication: Bismuthinidenes as Lewis Bases in Reversible C(sp3)–O Bond Cleavage
Source: Organometallics. 2025 Aug 20;44(17):1888–92. doi: 10.1021/acs.organomet.5c00260 (PMC12421677; doi:10.1021/acs.organomet.5c00260)
Supplement: Supplementary file 2 [file om5c00260_si_002.xyz]

  Bi  14.50852019968413      3.95377411091907      3.52103782099920
  F   13.01547466901536      5.47454542020706     10.13719453645417
  F   14.34980887476448      3.75303562604777     11.63162198889351
  F   16.62275122456765      4.51253663505293     12.91978513393597
  F   17.51962080179418      7.05651345691652     12.65315681963833
  F   16.20014549582580      8.81182511395576     11.20712112913676
  F   10.78304452588755      7.29489645948185      8.90196876504086
  F   8.69980591014466      7.46378589711985     10.49955433073587
  F   8.91248484068807      8.60673086388079     12.95422969783467
  F   11.30667610456264      9.61374595958249     13.75830802280101
  F   13.42557212972990      9.47618621576364     12.15742739656601
  F   16.28321313162851      8.57016628498820      8.46250398249659
  F   17.46107323756256     10.80164726712333      7.68425552975281
  F   16.18403627944685     13.19351426401499      7.92533903341828
  F   13.68938800490048     13.26913249044090      8.99095051386737
  F   12.49594833828356     11.07196117020804      9.79851289602021
  O   13.48335613679514      7.49981592125583      8.30144456089258
  C   16.66468802885835      3.46644367662602      3.16129792572640
  C   17.26673133839060      2.49178521094639      3.94153131597109
  C   16.73400144461219      1.94638849636233      5.24686411206639
  C   17.58913063505194      0.67172490961144      5.45662100790705
  H   17.90117018588636      0.57924135036888      6.49731553323335
  H   16.98247591184253     -0.20449536270630      5.22119069562689
  C   18.80743552427436      0.73018652461966      4.48990574871562
  C   18.47495141161482      1.90111084571780      3.59138704799274
  C   19.16407285059333      2.34637261098483      2.47106782848806
  H   20.10000447805957      1.88251950037309      2.17515688108702
  C   18.60890346476204      3.37154617918612      1.71292952456586
  C   19.16543804075286      3.99097195551866      0.45255713352094
  C   17.98480790180654      4.85546977923262     -0.06400658520518
  H   18.31635805315339      5.84964015501216     -0.36544365923039
  H   17.54271820451692      4.38126182818566     -0.94197509963573
  C   16.90635400119716      4.94373298730220      1.05096692354324
  C   17.37126005823423      3.90822026670463      2.05163388828064
  C   18.88221056784872     -0.55479992406468      3.66390474505086
  H   19.04171004494732     -1.41618440926342      4.31823276117703
  H   19.70884875592786     -0.51247350786354      2.95028074674421
  H   17.95514413867559     -0.71156847275362      3.10707247533764
  C   20.13312751022602      0.91707336145050      5.22442865494361
  H   20.14020183911543      1.81597947254017      5.84198613083535
  H   20.95701106004586      0.99295712065483      4.51037174322462
  H   20.32739038007743      0.05966568243969      5.87398610019866
  C   19.54426668911135      2.92799920804743     -0.57523716006020
  H   18.69185723557646      2.28197647871380     -0.79956925945889
  H   20.36323545896110      2.30215451698679     -0.21191805590050
  H   19.87064186784994      3.40067633317193     -1.50547481280221
  C   20.39467103670322      4.84188373328919      0.77356870546246
  H   20.77729430744409      5.31295600083735     -0.13577389873549
  H   21.18900770777919      4.22343974682475      1.19905944645978
  H   20.15994601929352      5.62939746750429      1.49199703498519
  C   15.23463164324670      1.74205275919990      5.19961205568289
  C   14.50855275577459      0.80267290750779      4.47257941397046
  H   15.03485823984140      0.13493810506974      3.80188291020023
  C   13.12735750387385      0.71947334694318      4.61836370831026
  C   12.49322297224057      1.63193772550250      5.47861518207531
  H   11.41567322325754      1.59707624006477      5.58467149973546
  C   13.19041266854504      2.57605241671480      6.20777395693190
  H   12.66945786763162      3.24788725869776      6.88021706286251
  C   14.58588310389430      2.61824119790406      6.09702372751177
  C   15.60186144395638      3.35399153194908      6.83874134110837
  C   15.49069344214552      4.28864599463131      7.85909773285975
  H   14.52196615134383      4.57728350788611      8.24892900231023
  C   16.64546392396762      4.85535321404861      8.36821801133398
  H   16.55728129322499      5.58028326535111      9.16744580860155
  C   17.91381660540543      4.52257671330959      7.87694007919391
  C   18.00016676760468      3.58544907574220      6.84680044281647
  H   18.96348553368543      3.32324843884388      6.43337270945135
  C   16.85708231118925      2.98922595458736      6.34930759524811
  C   12.28840984739090     -0.30959701321208      3.87514561684211
  C   11.53440164316264     -1.17069735788300      4.89433632471442
  H   12.23334983845965     -1.70224513380401      5.54476760988521
  H   10.92375926571685     -1.90974577869296      4.36963478801418
  H   10.87173030336975     -0.57193851030479      5.52201287260386
  C   11.28016363188450      0.41603849748363      2.97676770112750
  H   10.59900361525006      1.04203710105029      3.55655257247677
  H   10.68181706966910     -0.31463638604810      2.42656586456503
  H   11.79094027068460      1.05449781412063      2.25244571378000
  C   13.14228997899174     -1.23143928557936      3.01112526656107
  H   13.69240755701007     -0.68111379394132      2.24507143216473
  H   12.49399121934646     -1.94941059207616      2.50459165298710
  H   13.85998969656560     -1.79505578426023      3.61260895721913
  C   19.15253387162277      5.14463003013738      8.50888205710699
  C   19.30032379699012      4.58164022764261      9.92734979707639
  H   20.17702357730212      5.01785462503851     10.41371119645980
  H   19.42318027602717      3.49588963257952      9.90370408181910
  H   18.42375913709188      4.81092032741159     10.53649485982637
  C   20.42042101340351      4.82519041877369      7.72282029479404
  H   20.35243185440298      5.17846923244061      6.69033993172017
  H   20.63291017108416      3.75340749600007      7.70737384098597
  H   21.27069392315774      5.32333775427386      8.19370899126591
  C   19.00397684718427      6.66618549964082      8.58534261550766
  H   18.15846980497095      6.96629266009566      9.20464794751817
  H   18.86263195260545      7.09562077670037      7.59154085795478
  H   19.90662920785970      7.10160928856874      9.02156405988353
  C   15.49769402330953      4.63552823697741      0.58682183920254
  C   15.03915033446697      3.49861209185502     -0.04820917426943
  H   15.73954510783843      2.70565805606858     -0.28682878942319
  C   13.68804779473301      3.37290508140658     -0.38249520632259
  C   12.82222946869928      4.41622079378869     -0.03686618517017
  H   11.76831200959126      4.33528554618280     -0.26725081507960
  C   13.26868686725976      5.57039565953601      0.59181496880397
  H   12.57204309492349      6.36639814957894      0.82997974366744
  C   14.62221240238563      5.69206653190409      0.89544786367922
  C   15.39966408029923      6.76866860486018      1.50350082948748
  C   15.01799621184981      8.01137799610980      1.97804723949912
  H   14.00033931188356      8.36597836978639      1.85636638049987
  C   15.95015353384793      8.78248723583538      2.66305069223922
  H   15.63789868968435      9.74192881138934      3.05301746989364
  C   17.24835103057125      8.32833392036653      2.89640396709233
  C   17.62525897984918      7.08816479508178      2.36601068908788
  H   18.62584099866235      6.71141888091351      2.54220673021020
  C   16.72050168858786      6.32546771145549      1.66134497635911
  C   13.21630031516781      2.13373413293734     -1.13143606008928
  C   13.80906384407441      2.17124560841994     -2.54538217839123
  H   14.90080687855080      2.19021059876602     -2.51641568485426
  H   13.46643476969475      3.05660465908863     -3.08659174380809
  H   13.49807757234742      1.28497340155251     -3.10501884761514
  C   11.69654473203552      2.06666124017863     -1.23969370851527
  H   11.41329766100907      1.14564230366302     -1.75385136903855
  H   11.29193963333921      2.90367078469043     -1.81334343259037
  H   11.22270819580901      2.06170506884037     -0.25462452425122
  C   13.70404165168270      0.87322710741089     -0.41249008970923
  H   13.33231228410094      0.84651215100125      0.61309635816369
  H   14.79326970899731      0.81396835414817     -0.37989264874076
  H   13.33727423481413     -0.01508141590527     -0.93269231098439
  C   18.24124581891870      9.09951671688438      3.75539052563352
  C   17.68373905734542     10.43890159907023      4.22479839112084
  H   17.43201708078531     11.08929484038199      3.38325049298052
  H   18.43421297153857     10.94948123619100      4.83184621472146
  H   16.79210542417282     10.31050577093687      4.84295659839277
  C   19.52600837622721      9.35863678592656      2.96336503843448
  H   19.99840507175874      8.42900686325445      2.63936396193429
  H   20.24306411564336      9.89899024749509      3.58694658353731
  H   19.32019304037603      9.96340812721673      2.07646084727615
  C   18.56541083731826      8.25262875175255      4.99232003115961
  H   17.66042379323839      8.05600411623386      5.57273272027181
  H   19.27453948828584      8.78262344540752      5.63377485031938
  H   19.00713222085595      7.29170580209423      4.71916051587033
  C   14.92989129968042      5.79357092004247      4.72299868519568
  H   15.80918911777634      5.58412309844749      5.33458405823536
  H   15.22568009555901      6.51353014314204      3.95582522833164
  C   13.75322900225541      6.29389806074015      5.53548225729921
  H   13.62495848190351      5.66899605651967      6.42226042378143
  H   12.81929771336123      6.21617023344154      4.96553003379496
  C   13.94025366684558      7.74496953570387      5.96911155227630
  H   14.98094719979779      7.90912811605712      6.26702404897791
  H   13.74951847257251      8.40402063910838      5.11504199316164
  C   13.04836975123911      8.13654252562371      7.13271566548908
  H   13.05983191362006      9.22814047217246      7.24081490599645
  H   12.00846500241224      7.85336777084968      6.91518380230333
  C   14.55308315742159      7.23558766143368     10.53132495148880
  C   14.13573020049257      5.92258223094250     10.71898344597245
  C   14.80328119799407      4.99983921453579     11.50555123900150
  C   15.95662862000863      5.37941568689474     12.16486338239981
  C   16.40626069118849      6.67719090975922     12.02671287551031
  C   15.69836305083674      7.57132424334025     11.23769103061128
  C   12.23060402740345      8.38574579945650     10.44022926170096
  C   10.98834466405176      7.88892806266837     10.08448100646688
  C   9.87089046296795      7.95785167580677     10.90487121907475
  C   9.97073099300992      8.53850782655989     12.15242338259597
  C   11.19217502458523      9.04592702092620     12.55776964839964
  C   12.27412088666727      8.95744339592572     11.70403519207406
  C   14.33993323032555      9.68322828708336      9.22664189245226
  C   15.60002123687741      9.70732425704637      8.64128995207695
  C   16.23861953156130     10.85563282298144      8.21263122484932
  C   15.59713946622671     12.07452817319292      8.33622832605744
  C   14.33306217565868     12.10695353798790      8.88722523135371
  C   13.73717551216238     10.92828844579846      9.31287780604647
  B   13.63234586641417      8.22047912542063      9.55884764264663
